# Supplementary material for: Changes in the Proteome of Langat-Infected Ixodes scapularis ISE6 Cells: Metabolic Pathways Associated with Flavivirus Infection
Source: PLoS Negl Trop Dis. 2016 Feb 9;10(2):e0004180. doi: 10.1371/journal.pntd.0004180 (PMC4747643; doi:10.1371/journal.pntd.0004180)
Supplement: S3 Table — (XLSX) [file pntd.0004180.s008.xlsx]

## Sheet: Sheet1
Specific Pathways	Total experimental proteins identified in pathway	Total KEGG-mapped I. scapularis proteins in pathway	% I. scapularis pathway population coverage	Number of proteins with increased expression in LGTV exposure	Number of proteins with increased expression in UV-LGTV exposure	Number of proteins with increased expression in LGTV and UV-LGTV exposures	Number of proteins with decreased expression in LGTV exposure	Number of proteins with decreased expression in UV-LGTV exposure	Number of proteins with decreased expression in LGTV and UV-LGTV exposures
Ribosome	43	67	0.6418	5	3	0	8	8	8
Protein Processing in ER	27	105	0.2571	0	5	2	2	3	4
Spliceosome	19	95	0.2	1	4	1	1	1	3
RNA Transport	10	116	0.0862	0	2	0	1	1	3
Pyruvate Metabolism	8	23	0.3478	1	0	1	1	0	1
mRNA Surveillance Pathway	8	53	0.1509	1	1	0	3	0	1
Proteasome	8	26	0.3077	0	0	1	0	0	4
Citrate Cycle (TCA)	7	25	0.28	1	0	0	1	0	1
Phagosome	7	39	0.1795	0	1	1	2	0	2
Glycolysis/Gluconeogenesis	6	23	0.2609	0	0	0	1	0	2
Glyoxylate & dicarboxylate metabolism	5	19	0.2632	1	0	1	1	0	0
Arginine & proline metabolism	5	28	0.1786	0	0	2	0	0	1
Oxidative phosphorylation	5	73	0.0685	0	1	0	2	0	2
Ribosome biogenesis in eukaryotes	4	65	0.0615	0	0	0	0	1	1
Fatty acid metabolism	4	21	0.1905	0	0	1	0	0	2
Valine, leucine & isoleucine degradation	4	30	0.1333	0	0	1	0	0	2
Propanoate metabolism	4	21	0.1905	0	0	1	0	0	2
Beta-Alanine metabolism	4	16	0.25	0	0	0	0	0	2
Glycerolipid metabolism	4	21	0.1905	0	0	0	1	0	1
Glutathione metabolism	4	28	0.1429	0	0	1	0	0	2
N-Glycan biosynthesis	4	35	0.1143	0	0	0	1	0	0
Aminoacyl-tRNA biosynthesis	4	38	0.1053	2	1	1	0	0	0
RNA degradation	4	43	0.093	0	0	0	2	1	0
Exon Junction Complex**	4	15	0.2667	0	1	0	0	0	1
Ubiquitin-mediated proteolysis	4	76	0.0526	1	1	0	0	1	0
Endocytosis	4	71	0.0563	0	2	0	0	0	0
Lysosome	4	60	0.0667	0	1	0	0	0	1
Peroxisome	4	57	0.0702	0	0	0	1	1	0
Lysine degradation	3	29	0.1034	0	0	1	0	0	1
Histidine metabolism	3	10	0.3	0	0	0	0	0	1
Purine metabolism	3	81	0.037	0	0	0	0	0	2
Pyrimidine metabolism	3	63	0.0476	0	0	0	0	0	2
Base excision repair	3	24	0.125	1	0	0	0	0	1
Protein export	3	21	0.1429	0	1	0	0	0	1
Pentose phosphate pathway	2	12	0.1667	0	0	0	1	0	1
Fructose and mannose metabolism	2	14	0.1429	0	0	0	1	0	1
Pentose and glucuronate interconversions	2	10	0.2	0	0	0	1	0	1
Ascorbate and aldarate metabolism	2	6	0.3333	0	0	0	0	0	1
Citrate cycle, first carbon oxidation, oxaloacetate => 2-oxoglutarate**	2	7	0.2857	0	0	0	1	0	0
Glycine, serine and threonine metabolism	2	21	0.0952	0	0	0	0	0	0
Adenine ribonucleotide biosynthesis, IMP => ADP,ATP**	2	6	0.3333	0	0	0	0	0	1
Guanine ribonucleotide biosynthesis IMP => GDP,GTP**	2	7	0.2857	0	0	0	0	0	1
Alanine, aspartate and glutamate metabolism	2	18	0.1111	0	0	2	0	0	0
TREX complex**	2	8	0.25	0	1	0	0	0	0
Sm core complex**	2	7	0.2857	0	0	0	1	0	0
DNA replication	2	27	0.0741	0	0	0	0	0	0
Nucleotide excision repair	2	35	0.0571	0	0	0	0	0	1
mTOR signaling pathway	2	29	0.069	1	0	1	0	0	0
Progesterone-mediated oocyte maturation	2	35	0.0571	0	0	0	0	1	1
Synthesis and degradation of ketone bodies	1	5	0.2	0	0	1	0	0	0
Butanoate metabolism	1	14	0.0714	0	0	1	0	0	0
Terpenoid backbone biosynthesis	1	16	0.0625	0	0	1	0	0	0
Galactose metabolism	1	11	0.0909	0	0	0	1	0	0
Malonate semialdehyde pathway, propanoyl-CoA => Acetyl-CoA**	1	6	0.1667	0	0	0	0	0	1
beta-Oxidation**	1	9	0.1111	0	0	0	1	1	1
Lysine biosynthesis	1	2	0.5	0	0	0	0	0	0
GABA biosynthesis, eukaryotes, putrescine => GABA**	1	5	0.2	0	0	0	0	0	0
Tyrosine metabolism	1	11	0.0909	1	1	1	0	0	0
D-Glutamine and D-glutamate metabolism	1	2	0.5	1	1	1	0	0	0
Cysteine and methionine metabolism	1	16	0.0625	0	0	0	1	1	1
Methionine degradation**	1	5	0.2	0	0	0	1	1	1
Metabolism of xenobiotics by cytochrome P450	1	12	0.0833	0	0	0	1	1	1
Drug metabolism - cytochrome P450	1	12	0.0833	0	0	0	1	1	1
Pyrimidine ribonucleotide biosynthesis, UMP => UDP/UTP,CDP/CTP**	1	4	0.25	0	0	0	1	1	1
Glycerophospholipid metabolism	1	40	0.025	0	0	0	0	0	0
Cutin, suberine and wax biosynthesis	1	2	0.5	0	0	0	0	0	0
Pantothenate and CoA biosynthesis	1	10	0.1	1	0	0	0	0	0
Porphyrin and chlorophyll metabolism	1	10	0.1	0	1	0	0	0	0
Other glycan degradation	1	12	0.0833	0	0	0	0	0	1
eIF4F complex**	1	5	0.2	0	1	0	0	0	0
H/ACA ribonucleoprotein complex**	1	4	0.25	0	0	0	0	1	0
BER complex**	1	7	0.1429	1	0	0	0	0	0
Mismatch repair	1	18	0.0556	0	0	0	0	0	0
Fanconi anemia pathway	1	32	0.0313	0	0	0	0	0	0
COPII complex**	1	6	0.1667	0	1	0	0	0	0
Translocon-associated protein (TRAP) complex**	1	4	0.25	0	0	0	0	0	0
SNARE interactions in vesicular transport	1	14	0.0714	0	0	0	0	0	0
Wnt signaling pathway	1	53	0.0189	0	1	0	0	0	0
Phosphatidylinositol signaling system	1	37	0.027	0	0	0	0	0	0
Notch signaling pathway	1	19	0.0526	0	0	0	0	0	1
ECM-receptor interaction	1	10	0.1	0	1	0	0	0	0
Dorso-ventral axis formation	1	14	0.0714	0	0	0	0	0	0
**MODULE: A subset of proteins grouped within a pathway
