# Supplementary material for: Changes in the Proteome of Langat-Infected Ixodes scapularis ISE6 Cells: Metabolic Pathways Associated with Flavivirus Infection
Source: PLoS Negl Trop Dis. 2016 Feb 9;10(2):e0004180. doi: 10.1371/journal.pntd.0004180 (PMC4747643; doi:10.1371/journal.pntd.0004180)
Supplement: S5 Table — As mentioned in S1A Fig, four groups of categorized proteins were identified: ISE6 ortholog proteins, ISE6 proteins with no orthology, ISE6 ortholog proteins with no mapped I. scapularis cellular pathways, and ISE6 ortholog proteins with mapped cellular pathways in other eukaryotes. This table is organized into these four groups including protein cellular function, protein class, and protein pathway. Fold changes of LGTV/mock and UV-LGTV/mock (“nd” denotes not detected) are listed along with search results as to whether the protein has been identified in other flavivirus-host proteomic studies. Proteins listed from Figs 6 and 7 are included in this table with further detail. Fold change of >2 corresponds to an increase expression, 0.5≤fold change≤2 denotes no change in expression, and fold change of <0.5 correlates with decreased expression. (XLSX) [file pntd.0004180.s010.xlsx]

## Sheet: Table S2
Color coding	Identification out of 4 statistical datasets	Increased expression following:			Red: ≥2 peptide protein identification		Gold: protein expression in LGTV exposure > protein expression in UV-LGTV exposure
ISCW018899-PA	All 4
ISCW015592-PA	only ANOVA			Accession ID	Name	# peptides	KEGG Ortholog	Present in KEGG I. scapularis cellular pathway(s) (Y/N)	Protein Cellular Function	Protein Class	Protein Cellular Pathway	LGTV/MOCK Fold Change	UV-LGTV/MOCK Fold Change	Ortholog in other flavivirus-host proteomic studies (Y/N)
ISCW022213-PA	ANOVA and virus vs mock	LGTV exposure	Orthologs with no ISCW pathways	ISCW014936-PA	abhydrolase domain-containing protein, putative	1	K13704 abhydrolase domain-containing protein 12	N	Metabolism	Enzyme Families	Peptidases	8.76822	No Chg	N
ISCW015602-PA	ANOVA and uvvirus vs mock			ISCW023394-PA	ubiquitin carboxyl-terminal hydrolase isozyme L3, putative	1	K05609 ubiquitin carboxyl-terminal hydrolase L3	N	Metabolism/GIP	Enzyme Families/Folding, Sorting, and Degradation	Peptidases/Ubiquitin system	2.33715	No Chg	Y
ISCW004779-PA	ANOVA, virus vs mock, and uvvirus vs mock			ISCW002493-PA	cyclophilin B precursor, putative	1	K03768 peptidyl-prolyl cis-trans isomerase B (cyclophilin B)	N	GIP	Folding, Sorting, and Degradation	Chaperones and folding catalysts	10.0147		Y
ISCW024315-PA	ANOVA, virus vs mock, and virus vs uvvirus			ISCW008740-PA	cytochrome C, putative	1	K08738 cytochrome c	N	EIP/CP/HD	Signal Transduction/Cell Growth and Death/Cardiovascular Diseases/ Infectious Diseases	Two-component system/Apoptosis/p53 signaling pathway/ Viral myocarditis/Legionellosis/Tuberculosis/Influenza A/Herpes simplex infection/Toxoplasmosis	10.535		Y
ISCW009367-PA	ANOVA, uvvirus vs mock, and virus vs uvvirus			ISCW009689-PA	heat shock protein 70 (HSP70)-interacting protein, putative	1	K09560 suppressor of tumorigenicity protein 13	N	GIP	Folding, Sorting, and Degradation	Chaperones and folding catalysts	8.62426		N
ISCW006983-PA	virus vs mock, uvvirus vs mock, and virus vs uvvirus			ISCW010950-PA	ng,ng-dimethylarginine dimethylaminohydrolase, putative	1	K01482 dimethylargininase	N	Unclassified	Metabolism	Others	11.5015		N
ISCW023355-PA	virus vs mock only			ISCW003221-PA	pterin-4-alpha-carbinolamine dehydratase, putative	1	K01724 4a-hydroxytetrahydrobiopterin dehydratase	N	Unclassified	Metabolism	Metabolism of cofactors and vitamins	9.73726		N
ISCW023837-PA	virus vs mock and uvvirus vs mock			ISCW021388-PA	serine/threonine protein kinase, putative	1	K04412 serine/threonine kinase 3	N	Metabolism/EIP	Enzyme Families/Signal Transduction	Protein kinases/MAPK signaling pathway	9.09141		N
ISCW020189-PA	uvvirus vs mock and virus vs uvvirus			ISCW004478-PA	histone 2A	2	K11251 histone H2A	N	GIP	Replication and Repair	Chromosome	2.34418	0.0603166	Y
ISCW008709-PA	virus vs mock and virus vs uvvirus			ISCW015321-PA	thioredoxin-dependent peroxide reductase	2	K03386 peroxiredoxin (alkyl hydroperoxide reductase subunit C)	N	Unclassified	Genetic Information Processing	Protein folding and associated processing	10.5709	No Chg	Y
ISCW008741-PA	uvvirus vs mock only			ISCW022880-PA	hypothetical protein	1	K09313 homeobox protein cut-like	N	GIP	Transcription	Transcription factors	9.37659		N
ISCW017361-PA	virus vs uvvirus only
			No orthologs	ISCW011195-PA	hypothetical protein	3		N				2.28653	No Chg
				ISCW021572-PA	proteasome subunit alpha type, putative	2		N				11.3505	No Chg
				ISCW022213-PA	breakpoint cluster region protein, putative	1		N				9.90279
				ISCW019164-PA	heat shock protein 70 (HSP70), putative	1		N				11.5015
				ISCW004697-PA	hypothetical protein	1		N				9.88611
				ISCW013117-PA	hypothetical protein	1		N				9.88611
				ISCW022925-PA	phosphoenolpyruvate carboxylase kinase, putative	1		N				11.5015
				ISCW011739-PA	prostate-specific transglutaminase, putative	1		N				11.5015
				ISCW000263-PA	anhydro-N-acetylmuramic acid kinase, putative	2		N				2.38381	No Chg
				ISCW024922-PA	small heat shock protein, putative	1		N				2.25651	0.445033
				ISCW017474-PA	zinc binding dehydrogenase, putative	1		N				8.42769
				ISCW001498-PA	phosphoinositol 3-phosphate-binding protein, putative	1		N				4.70576	0.310686
				ISCW022293-PA	conserved hypothetical protein	1		N				9.69489
				ISCW010765-PA	hypothetical protein	1		N				10.3277
			Orthologs with ISCW path (in a pathway with 3 or > proteins)	ISCW024315-PA	40S ribosomal protein S6, putative	1	K02991 small subunit ribosomal protein S6e	Y	GIP/EIP	Translation/Signal Transduction	Ribosome/mTOR signaling pathway	8.80404		N
				ISCW023068-PA	60S ribosomal protein L13, putative	1	K02873 large subunit ribosomal protein L13e	Y	GIP	Translation	Ribosome	10.4525		N
				ISCW005425-PA	60S ribosomal protein L17	2	K02880 large subunit ribosomal protein L17e	Y	GIP	Translation	Ribosome	10.7735	No Chg	Y
				ISCW017347-PA	ribosomal protein L21, putative	1	K02889 large subunit ribosomal protein L21e	Y	GIP	Translation	Ribosome	8.90837		N
				ISCW010723-PA	ribosomal protein, putative	1	K02943 large subunit ribosomal protein LP2	Y	GIP	Translation	Ribosome	9.10131		N
				ISCW010309-PA	transformer-2 protein C, putative	1	K12897 transformer-2 protein	Y	GIP	Transcription	Spliceosome	10.8341	No Chg	Y
				ISCW003528-PA	malate dehydrogenase, putative	4	K00026 malate dehydrogenase	Y	Metabolism	Carbohydrate Metabolism	Citrate cycle (TCA cycle)/Pyruvate metabolism/Glyoxylate and dicarboxylate metabolism	3.25798	No Chg	Y
				ISCW015573-PA	RNA recognition motif-containing protein	1	K14407 cleavage stimulation factor subunit 2	Y	GIP	Translation	mRNA surveillance pathway	9.53345		Y
				ISCW018040-PA	alanyl-tRNA synthetase, putative	1	K01872 alanyl-tRNA synthetase	Y	GIP	Translation	Aminoacyl-tRNA biosynthesis	11.5724		N
				ISCW014576-PA	asparaginyl-tRNA synthetase, putative	1	K01893 asparaginyl-tRNA synthetase	Y	GIP	Translation	Aminoacyl-tRNA biosynthesis	11.0412	No Chg	Y
				ISCW006743-PA	ubiquitin protein ligase, putative	1	K10580 ubiquitin-conjugating enzyme E2 N	Y	GIP	Folding, Sorting and Degradation	Ubiquitin mediated proteolysis	9.6386		Y
				ISCW019519-PA	poly [ADP-ribose] polymerase, putative	2	K10798 poly [ADP-ribose] polymerase	Y	GIP	Replication and Repair	Base excision repair/BER complex	9.25196	No Chg	Y
			Orthologs with ISCW path (in a pathway with 2 or less proteins)	ISCW004822-PA	carbon-nitrogen hydrolase, putative	4	K08069 pantetheine hydrolase	Y	Metabolism	Metabolism of Cofactors and Vitamins	Pantothenate and CoA biosynthesis	2.45063	No Chg	N
		UV-LGTV exposure	Orthologs with no ISCW pathways	ISCW013566-PA	alpha-actinin, putative	6	K05699 actinin alpha	N	CP/OS/HD	Cell Motility/Cell Communication/Immune System/Infectious Diseases	Regulation of actin cytoskeleton/Cytoskeleton proteins/Focal adhesion/Adherens junction/Tight junction/ Leukocyte transendothelial migration/Amoebiasis	No Chg	2.8799	Y
				ISCW018470-PA	double-stranded RNA-specific editase B2, putative	4	K13194 double stranded RNA-specific editase B	N	GIP	Transcription	Spliceosome	0.42849	2.2769	N
				ISCW020878-PA	rho GDP dissociation inhibitor, putative	3	K12462 Rho GDP-dissociation inhibitor	N	OS	Excretory System/Nervous System	Vasopressin-regulated water reabsorption/Neurotrophin signaling pathway	No Chg	2.42961	Y
				ISCW006034-PA	secreted salivary gland peptide, putative	3	K03671 thioredoxin 1	N	GIP	Folding, Sorting and Degradation	Chaperones and folding catalysts	No Chg	2.66804	Y
				ISCW018081-PA	actin-binding protein ipp, putative	1	K13956 actin-binding protein IPP	N	GIP	Folding, Sorting and Degradation	Ubiquitin system		10.0951	N
				ISCW006712-PA	TNF-alpha induced protein B12, putative	1	K15074 BTB/POZ domain-containing adapter for CUL3-mediated RhoA degradation protein	N	GIP	Folding, Sorting and Degradation	Ubiquitin system		9.11374	N
				ISCW015757-PA	zinc finger protein, putative	1	K07876 Ras-related protein Rab-35	N	EIP	Signaling Molecules and Interaction	GTP-binding proteins		9.92908	Y
				ISCW017832-PA	fork head domain protein, putative	1	K09403 forkhead box protein J2/3	N	GIP	Transcription	Transcription factors	0.1	2.0084	Y
				ISCW019100-PA	DEAD box ATP-dependent RNA helicase, putative	1	K11594 ATP-dependent RNA helicase	N	GIP/OS	Transcription/Replication and Repair/Immune System	Spliceosome/Chromosome/RIG-I-like receptor signaling pathway		3.10942	Y
				ISCW013767-PA	thioredoxin peroxidase, putative	1	K03386 peroxiredoxin (alkyl hydroperoxide reductase subunit C)	N	Unclassified	GIP	Protein folding and associated processing		2.06383	Y
			No orthologs	ISCW000908-PA	alpha tubulin, putative	5		N				0.284919	2.64093
				ISCW001951-PA	ATPase inhibitor, putative	1		N				No Chg	8.53972
				ISCW009705-PA	conserved hypothetical protein	5		N				No Chg	2.90751
				ISCW011052-PA	conserved hypothetical protein	1		N				0.1	2.51851
				ISCW002430-PA	FKBP-type peptidyl-prolyl cis-trans isomerase, putative	2		N				0.392034	2.84432
				ISCW010025-PA	hypothetical protein	1		N				No Chg	9.2494
				ISCW018577-PA	short-chain dehydrogenase, putative	3		N				No Chg	3.70784
				ISCW001151-PA	acireductone dioxygenase, putative	1		N					10.6482
				ISCW010712-PA	hypothetical protein	1		N					9.16232
				ISCW010241-PA	Misexpression suppressor of KSR, putative	1		N					3.39568
				ISCW020986-PA	mll protein, putative	1		N					4.12671
				ISCW014710-PA	phosphatidylethanolamine-binding protein, putative	1		N					12.6006
				ISCW019640-PA	transmembrane protein, putative	1		N					10.2797
				ISCW011023-PA	WD-repeat protein, putative	1		N					10.7078
				ISCW014447-PA	hypothetical protein	1		N				0.1	2.31013
				ISCW006748-PA	neurofilament medium polypeptide, putative	4		N				0.10799	4.26412
				ISCW004571-PA	cytochrome b5 domain-containing protein, putative	1		N					10.6724
				ISCW016612-PA	Ran-binding protein, putative	1		N					9.8611
				ISCW023180-PA	splicing factor SC35, putative	1		N					9.03903
				ISCW010173-PA	circadian locomoter output cycles kaput protein, putative	1		N					5.19526
				ISCW012874-PA	conserved hypothetical protein	1		N					11.0261
				ISCW000713-PA	hypothetical protein	1		N					2.28441
			Orthologs with ISCW path (in a pathway with 3 or > proteins)	ISCW005008-PA	60S ribosomal protein L27, putative	1	K02901 large subunit ribosomal protein L27e	Y	GIP	Translation	Ribosome	0.3975	8.72342	N
				ISCW021749-PA	ribosomal protein L27A, putative	1	K02900 large subunit ribosomal protein L27Ae	Y	GIP	Translation	Ribosome		8.75829	Y
				ISCW023883-PA	40S ribosomal protein S10, putative	3	K02947 small subunit ribosomal protein S10e	Y	GIP	Translation	Ribosome	No Chg	2.43173	Y
				ISCW024910-PA	heat shock protein, putative	1	K03283 heat shock 70kDa protein 1/8	Y	GIP/CP	Transcription/ Folding, Sorting and Degradation/Transport and Catabolism	Spliceosome/Protein processing in endoplasmic reticulum/Endocytosis		9.11374	Y
				ISCW009326-PA	protein transport protein sec23, putative	1	K14006 protein transport protein SEC23	Y	GIP	Folding, Sorting and Degradation	Protein processing in endoplasmic reticulum/COPII complex		11.3966	Y
				ISCW013384-PA	molecular chaperone, putative	2	K09502 DnaJ homolog subfamily A member 1	Y	GIP	Folding, Sorting and Degradation	Protein processing in endoplasmic reticulum	No Chg	2.81933	Y
				ISCW002080-PA	protein disulfide isomerase 1, putative	5	K09584 protein disulfide-isomerase A6	Y	GIP	Folding, Sorting and Degradation	Protein processing in endoplasmic reticulum	0.480698	2.10312	N
				ISCW006829-PA	ubiquilin 1,2, putative	2	K04523 ubiquilin	Y	GIP	Folding, Sorting and Degradation	Protein processing in endoplasmic reticulum	0.12056	9.39944	Y
				ISCW001860-PA	THO complex subunit, putative	4	K12881 THO complex subunit 4	Y	GIP	Translation/Transcription	RNA transport/mRNA surveillance pathway/Spliceosome/TREX complex/Exon junction complex (EJC)	0.294939	8.46577	Y
				ISCW019664-PA	U2 snRNP splicing factor, small subunit, putative	1	K12836 splicing factor U2AF 35 kDa subunit	Y	GIP	Transcription	Spliceosome		10.7079	Y
				ISCW008104-PA	small nuclear ribonucleoprotein G, putative	1	K11099 small nuclear ribonucleoprotein G	Y	GIP	Transcription	Spliceosome		9.22729	Y
				ISCW015864-PA	translation initiation factor 4F, helicase subunit, putative	4	K03257 translation initiation factor 4A	Y	GIP	Translation	RNA transport/eIF4F complex	No Chg	2.64127	N
				ISCW021969-PA	RAB-9 and, putative	2	K07897 Ras-related protein Rab-7A	Y	CP	Transport and Catabolism	Endocytosis/Phagosome	No Chg	3.6115	Y
				ISCW000951-PA	NADH dehydrogenase	1	K03948 NADH dehydrogenase (ubiquinone) 1 alpha subcomplex 4	Y	Metabolism	Energy Metabolism	Oxidative phosphorylation		3.87756	Y
				ISCW018719-PA	glutamyl-tRNA synthetase, cytoplasmic, putative	1	K14163 bifunctional glutamyl/prolyl-tRNA synthetase	Y	Metabolism/GIP	Metabolism of Cofactors and Vitamins/Translation	Porphyrin and chlorophyll metabolism/Aminoacyl-tRNA biosynthesis		10.2199	Y
				ISCW019123-PA	ubiquitin-activating enzyme E1, putative	4	K03178 ubiquitin-activating enzyme E1	Y	GIP	Folding, Sorting and Degradation	Ubiquitin mediated proteolysis	No Chg	4.8498	Y
				ISCW011597-PA	saposin, putative	4	K12382 saposin	Y	CP	Transport and Catabolism	Lysosome	0.452785	2.19858	N
				ISCW017299-PA	signal recognition particle protein, putative	1	K03108 signal recognition particle subunit SRP72	Y	GIP	Folding, Sorting and Degradation	Protein export		12.214	Y
			Orthologs with ISCW path (in a pathway with 2 or less proteins)	ISCW013691-PA	calcyclin-binding protein CacyBP, putative	2	K04507 calcyclin binding protein	Y	EIP	Signal Transduction	Wnt signaling pathway	0.43837	2.20443	N
				ISCW009943-PA	laminin gamma-1 chain, putative	1	K05635 laminin, gamma 1	Y	EIP	Signaling Molecules and Interaction	ECM-receptor interaction		10.0822	Y
		LGTV & UV-LGTV exposures	Orthologs with no ISCW pathways	ISCW011192-PA	conserved hypothetical protein	1	K14790 nucleolar protein 9	N	GIP	Translation	Ribosome biogenesis	10.18	10.2327	N
				ISCW023338-PA	talin, putative	2	K06271 talin	N	CP/HD	Cell Communication/Infectious Diseases	Focal adhesion/HTLV-I infection	3.55902	3.14298	Y
			No orthologs	ISCW011373-PA	Cniwi protein, putative	5		N				2.21654	3.02515
				ISCW006441-PA	coiled-coil tumor protein D52, putative	1		N				11.9344	4.6432
				ISCW020127-PA	conserved hypothetical protein	2		N				9.18617	6.47138
				ISCW023694-PA	conserved hypothetical protein	1		N				10.1506	11.4515
				ISCW020576-PA	hypothetical protein	3		N				9.40712	3.08981
				ISCW002553-PA	integrin beta subunit, putative	2		N				9.25318	11.1878
				ISCW002306-PA	acid methyltransferase, putative	1		N				10.0376	10.8805
				ISCW004958-PA	ankyrin repeat-containing protein	1		N				10.0376	10.8805
				ISCW007794-PA	beta-ketoacyl synthase, putative	1		N				10.0308	8.59139
				ISCW013286-PA	conserved hypothetical protein	1		N				8.13001	9.87542
				ISCW022311-PA	furrowed, putative	1		N				10.3849	10.319
				ISCW011972-PA	histidine triad (hit) protein, putative	1		N				9.37159	10.1884
				ISCW008823-PA	hypothetical protein	1		N				10.7324	8.90898
				ISCW014417-PA	hypothetical protein	3		N				2.06186	2.2272
				ISCW001780-PA	leucine aminopeptidase, putative	1		N				10.3664	9.79635
				ISCW001521-PA	membrane protein, putative	1		N				10.7684	11.2656
			Orthologs with ISCW path (in a pathway with 3 or > proteins)	ISCW003709-PA	calnexin, putative	1	K08054 calnexin	Y	GIP/CP	Folding, Sorting and Degradation/Transport and Catabolism	Protein processing in endoplasmic reticulum/Phagosome	8.95083	10.739	Y
				ISCW018425-PA	secreted protein, putative	4	K09586 endoplasmic reticulum protein 29	Y	GIP	Folding, Sorting and Degradation	Protein processing in endoplasmic reticulum	2.02397	2.17793	Y
				ISCW021269-PA	u4/u6 small nuclear ribonucleoprotein, putative	1	K12843 U4/U6 small nuclear ribonucleoprotein PRP3	Y	GIP	Transcription	Spliceosome	2.2998	2.03311	Y
				ISCW016117-PA	acetyl-CoA acetyltransferase, putative	2	K00626 acetyl-CoA C-acetyltransferase	Y	Metabolism	Carbohydrate Metabolism/Lipid Metabolism/Amino Acid Metabolism/Metabolism of Terpenoids and Polyketides	Fatty acid metabolism/Synthesis and degradation of ketone bodies/Valine, leucine and isoleucine degradation/Lysine degradation/Tryptophan metabolism/Pyruvate metabolism/Glyoxylate and dicarboxylate metabolism/Propanoate metabolism/Butanoate metabolism/Terpenoid backbone biosynthesis	3.26208	8.59139	Y
				ISCW007139-PA	20S proteasome, regulatory subunit alpha type PSMA7/PRE6, putative	2	K02731 20S proteasome subunit alpha 4	Y	GIP	Folding, Sorting and Degradation	Proteasome	9.69844	8.49144	Y
				ISCW015982-PA	aldehyde dehydrogenase, putative	7	K00294 1-pyrroline-5-carboxylate dehydrogenase	Y	Metabolism	Amino Acid Metabolism	Alanine, aspartate and glutamate metabolism/Arginine and proline metabolism	2.69035	5.06363	Y
				ISCW000393-PA	glutamate dehydrogenase, putative	1	K00261 glutamate dehydrogenase (NAD(P)+)	Y	Metabolism	Amino Acid Metabolism/Metabolism of Other Amino Acids	Alanine, aspartate and glutamate metabolism/Arginine and proline metabolism/D-Glutamine and D-glutamate metabolism	10.1764	9.78532	Y
				ISCW003100-PA	conserved hypothetical protein	2	K01255 leucyl aminopeptidase	Y	Metabolism	Metabolism of Other Amino Acids	Glutathione metabolism	10.4728	9.57712	N
				ISCW018044-PA	lysyl-tRNA synthetase, putative	1	K04567 lysyl-tRNA synthetase, class II	Y	GIP	Translation	Aminoacyl-tRNA biosynthesis	11.1277	9.02921	Y
				ISCW012446-PA	cytidylate kinase, putative	2	K13800 UMP-CMP kinase	Y	Metabolism	Nucleotide Metabolism	Pyrimidine metabolism	2.34985	3.52719	Y
			Orthologs with ISCW path (in a pathway with 2 or less proteins)	ISCW004710-PA	protein Mo25, putative	1	K08272 calcium binding protein 39	Y	EIP	Signal Transduction	mTOR signaling pathway	11.7352	9.7944	N
				ISCW020196-PA	fumarylacetoacetase, putative	2	K01555 fumarylacetoacetase	Y	Metabolism	Amino Acid Metabolism	Tyrosine metabolism	9.58611	10.6753	N
